# Supplementary material for: Sulprostone-Induced Gastric Dysrhythmia in the Ferret: Conventional and Advanced Analytical Approaches
Source: Front Physiol. 2021 Jan 8;11:583082. doi: 10.3389/fphys.2020.583082 (PMC7820816; doi:10.3389/fphys.2020.583082)
Supplement: Supplementary file 1 [file Table_1.XLSX]

## Sheet: Figure 1-Emesis and Defectaion
Ferret Number	Episodes of emesis	Numer of retches	Numer of vomits	Latecny to emesis (min)	Episodes of defecation
Saline
F1	0	0	0	0	1
F2	0	0	0	0	1
F3	0	0	0	0	3
F4	0	0	0	0	4
Sulprostone
F5	27	231	17	12.1	5
F6	21	212	20	9.4	7
F7	15	145	12	10.1	6
F8	34	246	34	7.1	9

## Sheet: Figure 3-GMA-FFT
Ferret Number	DF at 1 h	DF at 2 h	DF at 3 h	DF at 4 h	DF at 5 h			Ferret Number	Bradygastria (%) at 1 h	Bradygastria (%) at 2 h	Bradygastria (%) at 3 h	Bradygastria (%) at 4 h	Bradygastria (%) at 5 h
Saline								Saline
F1	9.50062	10.2007	9.45062	9.3506	9.60062			F1	30.8855	10.25	29.2043	29.2005	17.3651
F2	9.90066	10.4507	9.45062	10.1007	9.95065			F2	17.6882	18.8485	24.9385	5.89278	14.699
F3	8.90058	9.15059	9.15059	8.85056	8.95058			F3	22.2729	11.4177	12.3848	13.9383	14.0159
F4	8.25055	9.3506	9.80063	9.40061	9.60061			F4	14.9955	14.0115	6.07469	9.99671	8.38055
Sulprostone								Sulprostone
F5	9.25059	11.4507	12.9508	13.6509	12.2508			F5	6.26861	21.275	15.5924	5.57695	11.4654
F6	9.40061	12.1008	11.2007	14.551	12.7009			F6	26.996	27.2151	26.0827	20.6656	21.2929
F7	9.3506	11.9008	10.0506	13.9009	9.95064			F7	29.632	27.5232	31.2903	21.5053	31.6564
F8	10.1007	11.6008	14.1509	11.7507	11.1507			F8	9.00682	16.6861	4.86245	13.5046	14.6524
Ferret Number	Normogastria (%) at 1 h	Normogastria (%) at 2 h	Normogastria (%) at 3 h	Normogastria (%) at 4 h	Normogastria (%) at 5 h			Ferret Number	Tachygastria (%) at 1 h	Tachygastria (%) at 2 h	Tachygastria (%) at 3 h	Tachygastria (%) at 4 h	Tachygastria (%) at 5 h
Saline								Saline
F1	53.0353	76.3459	56.9256	63.0263	58.0099			F1	3.84392	7.80011	5.12825	4.40694	15.6281
F2	53.5144	45.2219	53.3455	84.8109	61.628			F2	20.7272	24.5104	13.7638	5.41513	16.1998
F3	40.2005	54.4116	46.9674	48.1463	50.4791			F3	10.9655	20.4618	27.1745	24.6039	20.6547
F4	59.231	49.4248	75.8799	69.8203	79.4957			F4	19.3731	30.5583	14.6094	14.2249	7.85148
Sulprostone								Sulprostone
F5	76.7185	19.2399	10.1997	7.77286	12.3117			F5	10.2958	33.9971	32.3463	45.7193	44.4893
F6	57.4261	17.7502	12.7049	9.82576	9.26967			F6	8.52456	27.4027	24.0908	25.8696	24.9173
F7	43.8248	18.3988	13.7212	10.7423	17.9631			F7	12.202	34.1256	28.5776	35.39	31.498
F8	68.3048	12.3551	8.19484	18.6869	18.9426			F8	18.0884	28.9038	35.6409	41.8115	51.172

## Sheet: Figure 4-DFA
Ferret Number	DFA (scale = 28) at 1 h	DFA (scale = 28) at 2 h	DFA (scale = 28) at 3 h	DFA (scale = 28) at 4 h	DFA (scale = 28) at 5 h
Saline
F1	0.348	0.267	0.233	0.176	-0.331
F2	0.29	-0.00632	-0.139	-0.23	-0.256
F3	-0.133	-0.182	-0.333	-0.269	-0.268
F4	0.383	0.356	0.264	0.297	0.0594
Sulprostone
F5	0.227	-0.362	-0.389	-0.461	-0.422
F6	0.0633	-0.385	-0.53	-0.701	-0.677
F7	-0.187	-0.391	-0.471	-0.437	-0.283
F8	0.184	-0.61	-0.717	-0.542	-0.396
Ferret Number	Averaged DFA at 1 h	Averaged DFA at 2 h	Averaged DFA at 3 h	Averaged DFA at 4 h	Averaged DFA at 5 h
Saline
F1	-0.189	-0.279	-0.311	-0.408	-0.896
F2	-0.251	-0.522	-0.7	-0.8	-0.817
F3	-0.678	-0.736	-0.879	-0.825	-0.833
F4	-0.182	-0.205	-0.288	-0.265	-0.517
Sulprostone
F5	-0.391	-0.856	-0.884	-0.968	-0.88
F6	-0.499	-0.896	-1	-1.15	-1.09
F7	-0.738	-0.905	-0.989	-0.935	-0.828
F8	-0.392	-1.09	-1.15	-1.04	-0.924

## Sheet: Figure 5-Entropy
Ferret Number	SampEn (scale = 5) at 1 h	SampEn (scale = 5) at 2 h	SampEn (scale = 5) at 3 h	SampEn (scale = 5) at 4 h	SampEn (scale = 5) at 5 h
Saline
F1	0.938	0.876	0.891	0.748	0.804
F2	0.882	0.848	0.817	0.768	0.904
F3	0.976	0.945	1.01	0.918	0.794
F4	0.832	0.767	0.751	0.72	0.551
Sulprostone
F5	0.81	1.15	1.18	1.29	1.15
F6	0.877	1.08	1.14	1.24	1.25
F7	1.03	1.02	1.18	1.14	1.1
F8	0.771	0.98	1.08	1.17	1.03
Ferret Number	Averaged SampEn at 1 h	Averaged SampEn at 2 h	Averaged SampEn at 3 h	Averaged SampEn at 4 h	Averaged SampEn at 5 h
Saline
F1	1.07	1.08	1.01	0.905	0.876
F2	1.01	1.01	1.03	0.981	1.17
F3	1.21	1.18	1.21	1.07	0.888
F4	0.948	0.865	0.881	0.766	0.427
Sulprostone
F5	1.02	1.37	1.36	1.41	1.32
F6	1.1	1.27	1.33	1.4	1.38
F7	1.3	1.28	1.35	1.34	1.43
F8	1.06	1.13	1.25	1.38	1.37

## Sheet: Figure 6-Cardio
Ferret Number	Sytolic BP (mmHg) at 1 h	Systolic BP (mmHg) at 2 h	Systolic BP (mmHg) at 3 h	Systolic BP (mmHg) at 4 h	Systolic BP (mmHg) at 5 h
Saline
F1	149.757	150.848	158.512	161.038	157.021
F2	125.748	137.802	127.862	140.823	136.016
F3	143.607	149.542	148.995	156.628	155.859
F4	143.971	175.511	165.207	168.313	157.796
Sulprostone
F5	128.729	202.102	202.948	188.113	160.797
F6	121.272	173.361	162.389	174.456	147.365
F7	128.729	202.102	202.948	188.113	160.797
F8	140.095	194.568	197.352	185.085	172.513
Ferret Number	Diastolic BP (mmHg) at 1 h	Diastolic BP (mmHg) at 2 h	Diastolic BP (mmHg) at 3 h	Diastolic BP (mmHg) at 4 h	Diastolic BP (mmHg) at 5 h
Saline
F1	109.419	105.935	109.873	112.372	110.091
F2	79.3102	84.6679	78.7367	85.3453	84.1573
F3	102.994	103.022	101.662	103.42	104.072
F4	82.0455	118.017	108.461	118.174	95.6883
Sulprostone
F5	90.5706	146.045	148.007	136.36	115.499
F6	105.648	126.794	116.544	117.789	112.748
F7	90.5706	146.045	148.007	136.36	115.499
F8	93.7367	138.136	141.05	130.318	116.728
Ferret Number	Heart rate (bpm) at 1 h	Heart rate (bpm) at 2 h	Heart rate (bpm) at 3 h	Heart rate (bpm) at 4 h	Heart rate (bpm) at 5 h
Saline
F1	230.1	218.376	224.523	236.368	234.112
F2	188.034	172.22	157.268	162.18	149.258
F3	219.201	212.369	208.001	209.302	215.336
F4	232.824	239.491	225.124	236.291	231.814
Sulprostone
F5	216.437	260.827	266.423	285.069	287.879
F6	205.628	236.237	234.949	261.887	268.255
F7	231.197	276.106	273.83	281.661	268.965
F8	235.105	254.294	236.548	271.222	266.966
Ferret Number	SD of R-R interval at 1 h	SD of R-R interval at 2 h	SD of R-R interval at 3 h	SD of R-R interval at 4 h	SD of R-R interval at 5 h
Saline
F1	0.0612105	0.0531648	0.0481972	0.050804	0.050375
F2	0.0567052	0.07965	0.0779601	0.0660105	0.0759061
F3	0.0621683	0.0546559	0.0448921	0.0513658	0.0613621
F4	0.0570712	0.0299819	0.044142	0.0494481	0.0500183
Sulprostone
F5	0.048367	0.0140674	0.00814975	0.00850042	0.0114539
F6	0.067406	0.0156416	0.0109978	0.00895908	0.00940175
F7	0.0531855	0.0203233	0.0100185	0.0106851	0.0168933
F8	0.0601588	0.0219079	0.0185919	0.0229538	0.0361983
Ferret Number	LF (ms2) at 1 h	LF (ms2) at 2 h	LF (ms2) at 3 h	LF (ms2) at 4 h	LF (ms2) at 5 h
Saline
F1	608.179	578.918	633.564	615.186	594.248
F2	750.307	1057.16	288.561	329.848	534.351
F3	574.732	148.581	291.184	367.638	435.642
F4	849.063	697.957	651.962	413.551	843.521
Sulprostone
F5	672.253	108.931	28.6149	33.5493	67.5091
F6	403.297	27.2748	22.5646	88.9251	18.7645
F7	561.38	51.1032	27.302	42.232	19.1562
F8	759.335	58.6698	64.9107	98.5304	283.862
Ferret Number	HF (ms2) at 1 h	HF (ms2) at 2 h	HF (ms2) at 3 h	HF (ms2) at 4 h	HF (ms2) at 5 h
Saline
F1	2770.97	2579.44	1819.28	2084.92	1817.59
F2	1532.44	1334.58	639.894	917.591	1514.28
F3	1593.21	420.387	896.615	1020.13	1108.84
F4	1842.06	1681	2054.26	1415.61	2028.02
Sulprostone
F5	2438.48	305.341	57.309	59.8383	191.896
F6	1258.08	33.1904	18.0516	144.684	27.0912
F7	3472.94	99.5883	67.4495	40.348	44.587
F8	1940.93	102.88	77.9144	181.533	666.99
Ferret Number	LF/HF at 1 h	LF/HF at 2 h	LF/HF at 3 h	LF/HF at 4 h	LF/HF at 5 h
Saline
F1	0.296975	0.238898	0.361321	0.35824	0.338947
F2	0.451833	0.507501	0.4694	0.385433	0.349623
F3	0.371842	0.373087	0.334713	0.405425	0.406207
F4	0.529	0.529	0.405	0.396	0.397
Sulprostone
F5	0.25931	0.489633	0.741398	0.810666	0.729594
F6	0.326815	1.7678	2.30939	1.63251	1.25333
F7	0.179901	1.1377	2.11405	1.7853	1.01196
F8	0.362453	1.20542	1.00405	0.725152	0.69057
Ferret Number	Temperature (oC) at 1 h	Temperature (oC) at 2 h	Temperature (oC) at 3 h	Temperature (oC) at 4 h	Temperature (oC) at 5 h
Saline
F1	38.3651	37.8021	37.4622	37.8105	38.0189
F2	38.7658	38.5284	38.5403	38.4787	38.52
F3	38.2041	38.1286	37.668	37.4812	37.623
F4	37.8051	37.6153	37.5716	37.6879	37.7662
Sulprostone
F5	38.4368	38.3805	37.2271	37.0062	37.3854
F6	38.001	38.5462	37.759	37.5755	38.4143
F7	38.2488	38.4267	38.2007	38.4822	38.7522
F8	37.9685	38.1654	36.9514	37.2454	37.782
